# Supplementary material for: Estimating statistical power, posterior probability and publication bias of psychological research using the observed replication rate
Source: R Soc Open Sci. 2018 Sep 12;5(9):181190. doi: 10.1098/rsos.181190 (PMC6170554; doi:10.1098/rsos.181190)
Supplement: Source code to reproduce all findings [file rsos181190supp2.zip]

Archive with 20 entries (18 files):
- publication_bias_psychology-master/
- publication_bias_psychology-master/.gitignore
- publication_bias_psychology-master/LICENSE.txt
- publication_bias_psychology-master/README.md
- publication_bias_psychology-master/calculations_in_text.R
- publication_bias_psychology-master/figure1.R
- publication_bias_psychology-master/figure2.R
- publication_bias_psychology-master/figure3.R
- publication_bias_psychology-master/figureS1-S4.R
- publication_bias_psychology-master/functions.R
- publication_bias_psychology-master/generate_data.R
- publication_bias_psychology-master/jpeg/
- publication_bias_psychology-master/jpeg/figure1.jpg
- publication_bias_psychology-master/jpeg/figure2.jpg
- publication_bias_psychology-master/jpeg/figure3.jpg
- publication_bias_psychology-master/jpeg/figureS1.jpg
- publication_bias_psychology-master/jpeg/figureS2.jpg
- publication_bias_psychology-master/jpeg/figureS3.jpg
- publication_bias_psychology-master/jpeg/figureS4.jpg
- publication_bias_psychology-master/publication_bias_data.RDta
