# Supplementary material for: Estimating statistical power, posterior probability and publication bias of psychological research using the observed replication rate
Source: R Soc Open Sci. 2018 Sep 12;5(9):181190. doi: 10.1098/rsos.181190 (PMC6170554; doi:10.1098/rsos.181190)
Supplement: Source code to reproduce all findings [file rsos181190supp2.zip › publication_bias_psychology-master/LICENSE.txt]

A preprint manuscript describing the rationale of this code can be found here: 
https://doi.org/10.6084/m9.figshare.5573113 and is licensed under CC-BY 4.0: 
https://creativecommons.org/licenses/by/4.0/

The preprint manuscript is the proper source for attribution of this work 
until the manuscript has been published.

The software itself (R-code) is licensed under an MIT licence (see below).

MIT License

Copyright (c) 2018, Michael Ingre & Gustav Nilsonne.

Permission is hereby granted, free of charge, to any person obtaining a copy
of this software and associated documentation files (the "Software"), to deal
in the Software without restriction, including without limitation the rights
to use, copy, modify, merge, publish, distribute, sublicense, and/or sell
copies of the Software, and to permit persons to whom the Software is
furnished to do so, subject to the following conditions:

The above copyright notice and this permission notice shall be included in all
copies or substantial portions of the Software.

THE SOFTWARE IS PROVIDED "AS IS", WITHOUT WARRANTY OF ANY KIND, EXPRESS OR
IMPLIED, INCLUDING BUT NOT LIMITED TO THE WARRANTIES OF MERCHANTABILITY,
FITNESS FOR A PARTICULAR PURPOSE AND NONINFRINGEMENT. IN NO EVENT SHALL THE
AUTHORS OR COPYRIGHT HOLDERS BE LIABLE FOR ANY CLAIM, DAMAGES OR OTHER
LIABILITY, WHETHER IN AN ACTION OF CONTRACT, TORT OR OTHERWISE, ARISING FROM,
OUT OF OR IN CONNECTION WITH THE SOFTWARE OR THE USE OR OTHER DEALINGS IN THE
SOFTWARE.
