# Supplementary material for: Estimating statistical power, posterior probability and publication bias of psychological research using the observed replication rate
Source: R Soc Open Sci. 2018 Sep 12;5(9):181190. doi: 10.1098/rsos.181190 (PMC6170554; doi:10.1098/rsos.181190)
Supplement: Source code to reproduce all findings [file rsos181190supp2.zip › publication_bias_psychology-master/README.md]

This repository contains all code needed to reproduce the findings in the paper entitled: 

"Estimating statistical power, posterior probability and publication bias of psychological research using the observed replication rate" by Michael Ingre and Gustav Nilsonne (2018).

A preprint of the manuscript can be found here: https://doi.org/10.6084/m9.figshare.5573113
